# Supplementary material for: Catalytic IgG Antibodies Hydrolyze DNA, Histones, and HMGB1 in Systemic Lupus Erythematosus
Source: Int J Mol Sci. 2025 Oct 2;26(19):9635. doi: 10.3390/ijms26199635 (PMC12524583; doi:10.3390/ijms26199635)
Supplement: Supplementary file 1 [file ijms-26-09635-s001.zip]

Archive with 1 entries (1 files):
- ijms-3871899-supplementary.pdf
